# Supplementary material for: Nucleus accumbens D1/D2 circuits control opioid withdrawal symptoms in mice
Source: J Clin Invest. 2023 Sep 15;133(18):e163266. doi: 10.1172/JCI163266 (PMC10503809; doi:10.1172/JCI163266)
Supplement: Supporting data values [file jci-133-163266-s107.xlsx]

## Sheet: Figure1-10 statistics
Figure	Measure	Comparisons	Analysis	Effect	Test details	P value	Significance
1A	Withdrawal score		One-way ANOVA for RM		F (1.653, 950.5) = 2954	<0.0001	***
		<1 week vs. 2 weeks	Sidak's multiple comparisons test		t (575) = 56.40	<0.0001	***
		<1 week vs. 4 weeks			t (575) = 62.12	<0.0001	***
		2 weeks vs. 4 weeks			t (575) = 22.34	<0.0001	***
1D	Withdrawal symptoms	Naloxone-induced withdrawal	Mann Whitney test
		Paw tremor, Sal vs. Mor			U = 0	<0.0001	***
		Jumps, Sal vs. Mor			U = 0	<0.0001	***
		Global score, Sal vs. Mor			U = 0	<0.0001	***
		4 wk after withdrawal	Mann Whitney test
		Paw tremor, Sal vs. Mor			U = 122.5	0.1013	ns
		Jumps, Sal vs. Mor			U = 168	0.5819	ns
		Global score, Sal vs. Mor			U = 151	0.4236	ns
1E	Depressive behaviors	SPT-sucrose preference%	Mixed two-way ANOVA for RM	morphine x time	F (2, 573) = 5.763	0.0033	**
				time	F (2, 573) = 17.72	<0.0001	***
				morphine	F (1, 573) = 44.15	<0.0001	***
		1wk, Sal vs. Mor	Sidak's multiple comparisons test		t (573) = 1.064	0.6384	ns
		4wk, Sal vs. Mor			t (573) = 5.216	<0.0001	***
		6wk, Sal vs. Mor			t (573) = 5.229	<0.0001	***
		TST-immobile time	Mixed two-way ANOVA for RM	morphine x time	F (2, 573) = 8.397	0.0003	**
				time	F (2, 573) = 7.665	0.0005	**
				morphine	F (1, 573) = 12.11	0.0005	**
		1wk, Sal vs. Mor	Sidak's multiple comparisons test		t (573) = 1.317	0.4653	ns
		4wk, Sal vs. Mor			t (573) = 3.989	0.0002	**
		6wk, Sal vs. Mor			t (573) = 3.355	0.0025	**
		FST-immobile time	Mixed two-way ANOVA for RM	morphine x time	F (2, 573) = 12.91	<0.0001	***
				time	F (2, 573) = 19.72	<0.0001	***
				morphine	F (1, 573) = 67.39	<0.0001	***
		1wk, Sal vs. Mor	Sidak's multiple comparisons test		t (573) = 0.5966	0.9095	ns
		4wk, Sal vs. Mor			t (573) = 6.61	<0.0001	***
		6wk, Sal vs. Mor			t (573) = 7.013	<0.0001	***
1F	Correlation analysis: Mor group	TST × SPT	Pearson r		r = -0.1947	0.0259	*
		FST × SPT			r = -0.2950	0.0006	**
		TST × FST			r = 0.2362	0.0066	**
1G	Correlation analysis: Sal group	TST × SPT	Pearson r		r = 0.1619	0.2087	ns
		FST × SPT			r = 0.01601	0.9017	ns
		TST × FST			r = 0.1299	0.3143	ns
2B	ROC algorithm	SPT-sucrose preference%	Unpaired t test
		Sal vs. Mor			t (191) = 5.139	<0.0001	***
			ROC		Area under curve = 0.717	<0.0001	***
		TST-immobile time	Unpaired t test
		Sal vs. Mor			t (191) = 4.93	<0.0001	***
			ROC		Area under curve = 0.7067	<0.0001	***
		FST-immobile time	Unpaired t test
		Sal vs. Mor			t (191) = 8.228	<0.0001	***
			ROC		Area under curve = 0.8351	<0.0001	***
2F	Correlation analysis	TST × SPT: Mor-nD	Pearson r		r = 0.04444	0.7826	ns
		TST × SPT: Mor-D			r = -0.2917	0.0443	*
		FST × SPT: Mor-nD	Pearson r		r = 0.2457	0.1216	ns
		FST × SPT: Mor-D			r = -0.3410	0.0177	*
		TST × FST: Mor-nD	Pearson r		r = -0.2283	0.1511	ns
		TST × FST: Mor-D			r = 0.4139	0.0035	**
2H	CPP score		Mixed two-way ANOVA for RM	time x morphine	F (2, 72) = 18.39	<0.0001	***
				time	F (2, 72) = 21.71	<0.0001	***
				morphine	F (1, 36) = 29.82	<0.0001	***
		pretest, Sal vs. Mor	Sidak's multiple comparisons test		t (108) = 1.249	0.5153	ns
		expression, Sal vs. Mor			t (108) = 8.149	<0.0001	***
		extinction, Sal vs. Mor			t (108) = 0.9638	0.709	ns
2I	CPP reinstatement score	Subthreshold foot-shock	Mixed two-way ANOVA for RM	CPP group x time	F (2, 35) = 6.109	0.0053	**
				CPP group	F (2, 35) = 3.69	0.0351	*
				time	F (1, 35) = 4.196	0.0481	*
		Sal: before stress vs. after stress	Sidak's multiple comparisons test		t (35) = 0.2226	0.9947	ns
		Mor-nD: before stress vs. after stress			t (35) = 0.3779	0.975	ns
		Mor-D: before stress vs. after stress			t (35) = 3.757	0.0019	**
		Morphine priming	One-way ANOVA		F (2, 34) = 28.24	<0.0001	***
		Sal vs. Mor-nD	Tukey's multiple comparisons test		t (34) = 9.569	<0.0001	***
		Sal vs. Mor-D			t (34) = 9.454	<0.0001	***
		Mor-nD vs. Mor-D			t (34) = 1.808	0.4169	ns
3C	c-Fos cells		One-way ANOVA		F (2, 19) = 14.77	0.0001	***
		Sal vs. Mor-nD	Sidak's multiple comparisons test		t (19) = 0.3025	0.945	ns
		Sal vs. Mor-D			t (19) = 4.95	0.0002	**
		Mor-nD vs. Mor-D			t (19) = 4.67	0.0005	**
3G	c-Fos+FG / FG cells (%)	PVT	One-way ANOVA		F (2, 14) = 10.49	0.0016	**
		Sal vs. Mor-nD	Sidak's multiple comparisons test		t (14) = 1.408	0.5914	ns
		Sal vs. Mor-D			t (14) = 6.231	0.0016	**
		Mor-nD vs. Mor-D			t (14) = 4.888	0.0101	*
3H	c-Fos+FG / FG cells (%)	BLA	One-way ANOVA		F (2, 14) = 9.005	0.0031	**
		Sal vs. Mor-nD	Sidak's multiple comparisons test		t (14) = 0.4474	0.9465	ns
		Sal vs. Mor-D			t (14) = 5.474	0.0045	**
		Mor-nD vs. Mor-D			t (14) = 5.048	0.0081	**
4B	PVT A/N ratio	D1-MSN	One-way ANOVA		F (2, 53) = 2.735	0.0741	ns
		D2-MSN	One-way ANOVA		F (2, 51) = 6.745	0.0025	**
		Sal vs. Mor-nD	Tukey's multiple comparisons test		t (51) = 4.814	0.0037	**
		Sal vs. Mor-D			t (51) = 4.25	0.0113	*
		Mor-nD vs. Mor-D			t (51) = 0.475	0.9398	ns
4C	BLA A/N ratio	D1-MSN	One-way ANOVA		F (2, 57) = 9.977	0.0002	***
		Sal vs. Mor-nD	Tukey's multiple comparisons test		t (57) = 0.75	0.8568	ns
		Sal vs. Mor-D			t (57) = 5.057	0.002	**
		Mor-nD vs. Mor-D			t (57) = 5.807	0.0004	**
		D2-MSN	One-way ANOVA		F (2, 55) = 2.194	0.1211	ns
4E	Depressive behaviors	SPT-sucrose preference%	Mixed two-way ANOVA for RM	DBS x depressive	F (1, 39) = 7.516	0.0092	**
				DBS	F (1, 39) = 3.934	0.0447	*
				depressive	F (1, 39) = 13.76	0.0006	**
		Mor-nD, noDBS vs. DBS	Sidak's multiple comparisons test		t (39) = 0.9734	0.5596	ns
		Mor-D, noDBS vs. DBS			t (39) = 2.623	0.0246	*
		TST-immobile time	Mixed two-way ANOVA for RM	DBS x depressive	F (1, 39) = 4.671	0.0427	*
				DBS	F (1, 39) = 14.82	0.0004	**
				depressive	F (1, 39) = 53.38	<0.0001	***
		Mor-nD, noDBS vs. DBS	Sidak's multiple comparisons test		t (39) = 1.830	0.1443	ns
		Mor-D, noDBS vs. DBS			t (39) = 3.396	0.0032	**
		FST-immobile time	Mixed two-way ANOVA for RM	DBS x depressive	F (1, 39) = 1.775	0.1905	ns
				DBS	F (1, 39) = 3.493	0.0691	ns
				depressive	F (1, 39) = 40.44	<0.0001	***
4F	CPP reinstatement score		Mixed two-way ANOVA for RM	DBS x depressive	F (1, 39) = 0.8231	0.3698	ns
				DBS	F (1, 39) = 0.004477	0.947	ns
				depressive	F (1, 39) = 33.64	<0.0001	***
4G	A/N ratio in NAc	D1-MSN	Unpaired t test		t (36) = 1.284	0.2072	ns
		D2-MSN	Unpaired t test		t (41) = 5.154	<0.0001	***
5C	Normalized EPSCs%	D2-MSN: baseline vs. last 5 min	Unpaired t test		t (30) = 17.26	<0.0001	***
		D2-MSN: baseline vs. last 5 min	Unpaired t test		t (16) = 0.7145	0.4852	ns
5E	Withdrawal symptoms	Paw tremor	Two-way ANOVA	Mor x ChR2	F (1, 80) = 4.735	0.0325	*
				Mor	F (1, 80) = 106.1	<0.0001	***
				ChR2	F (1, 80) = 8.005	0.0059	**
		Sal: mCherry vs. ChR2	Sidak's multiple comparisons test		t (80) = 0.3866	0.9101	ns
		Mor: mCherry vs. ChR2			t (80) = 4.682	<0.0001	***
		Jumps	Two-way ANOVA	Mor x ChR2	F (1, 80) = 35.61	<0.0001	***
				Mor	F (1, 80) = 113.0	<0.0001	***
				ChR2	F (1, 80) = 30.14	<0.0001	***
		Sal: mCherry vs. ChR2	Sidak's multiple comparisons test		t (80) = 0.2843	0.9502	ns
		Mor: mCherry vs. ChR2			t (80) = 10.57	<0.0001	***
		Global withdrawal score	Two-way ANOVA	Mor x ChR2	F (1, 80) = 26.02	<0.0001	***
				Mor	F (1, 80) = 470.6	<0.0001	***
				ChR2	F (1, 80) = 21.61	<0.0001	***
		Sal: mCherry vs. ChR2	Sidak's multiple comparisons test		t (80) = 0.2673	0.9559	ns
		Mor: mCherry vs. ChR2			t (80) = 9.120	<0.0001	***
5G	CPP reinstatement score		Mixed two-way ANOVA for RM	ChR2 x Time	F (1, 10) = 7.693	0.0197	*
				ChR2	F (1, 10) = 0.005267	0.9436	ns
				Time	F (1, 10) = 170.5	<0.0001	***
		before stress vs. after stress	Sidak's multiple comparisons test		t (15) = 11.2	<0.0001	***
		before stress vs. after stress			t (15) = 7.273	<0.0001	***
6B	Mean KOR mRNA intensity	BLA	One-way ANOVA		F (2, 12) = 5.284	0.0226	*
		Sal vs. Mor-nD	Tukey's multiple comparisons test		t (12) = 0.743	0.8604	ns
		Sal vs. Mor-D			t (12) = 3.557	0.0653	ns
		Mor-nD vs. Mor-D			t (12) = 4.301	0.0258	*
		PVT	One-way ANOVA		F (2, 15) = 1.679	0.2275	ns
6C	% of KOR mRNA/FG+ cells	BLA	One-way ANOVA		F (2, 12) = 11.42	0.0017	**
		Sal vs. Mor-nD	Tukey's multiple comparisons test		t (12) = 0.3841	0.9603	ns
		Sal vs. Mor-D			t (12) = 6.036	0.0029	**
		Mor-nD vs. Mor-D			t (12) = 5.651	0.0047	**
		PVT	One-way ANOVA		F (2, 15) = 3.239	0.0677	ns
6E	Depressive behaviors	SPT-NAc: Sal vs. BNI	Unpaired t test		t (14) = 3.500	0.0032	**
		SPT-BLA: Sal vs. BNI			t (18) = 0.365	0.2651	ns
		TST-NAc: Sal vs. BNI	Unpaired t test		t (14) = 4.028	0.0012	**
		TST-BLA: Sal vs. BNI			t (18) = 2.511	0.0218	*
		FST-NAc: Sal vs. BNI	Unpaired t test		t (14) = 3.917	0.0012	**
		FST-BLA: Sal vs. BNI			t (18) = 2.139	0.0218	*
6F	CPP reinstatement	NAc BNI infusion	Mixed two-way ANOVA for RM	BNI x Time	F (1, 16) = 2.375	0.1428	ns
				BNI	F (1, 16) = 0.02106	0.8864	ns
				Time	F (1, 16) = 195.2	<0.0001	***
		Sal: Before foot-shock vs. After footshock	Sidak's multiple comparisons test		t (16) = 12.44	<0.0001	***
		BNI: Before foot-shock vs. After footshock			t (16) = 7.951	<0.0001	***
		BLA BNI infusion	Mixed two-way ANOVA for RM	BNI x Time	F (1, 18) = 0.5747	0.4582	ns
				BNI	F (1, 18) = 3.569	0.0751	ns
				Time	F (1, 18) = 72.64	<0.0001	***
		Sal: Before foot-shock vs. After footshock	Sidak's multiple comparisons test		t (16) = 6.562	<0.0001	***
		BNI: Before foot-shock vs. After footshock			t (16) = 5.490	<0.0001	***
6H	Depressive behaviors	SPT: Mor-nD WT vs. cKO	Unpaired t test		t (22) = 0.6784	0.5046	ns
		Mor-D WT vs. cKO			t (18) = 3.803	0.0013	**
		TST: Mor-nD WT vs. cKO	Unpaired t test		t (22) = 1.001	0.3279	ns
		Mor-D WT vs. cKO			t (18) = 3.575	0.0021	**
		FST: Mor-nD WT vs. cKO	Unpaired t test		t (22) = 1.234	0.23	ns
		Mor-D WT vs. cKO			t (18) = 2.713	0.0142	*
6I	CPP reinstatement	Mor-nD	Mixed two-way ANOVA for RM	BNI x Time	F (1, 22) = 0.03464	0.8541	ns
				BNI	F (1, 22) = 1.419	0.2463	ns
				Time	F (1, 22) = 0.1550	0.6976	ns
		Mor-D	Mixed two-way ANOVA for RM	BNI x Time	F (1, 18) = 2.272	0.1491	ns
				BNI	F (1, 18) = 0.03348	0.8569	ns
				Time	F (1, 18) = 57.66	<0.0001	***
		WT: Before foot-shock vs. After footshock	Sidak's multiple comparisons test		t (18) = 6.435	<0.0001	***
		cKO: Before foot-shock vs. After footshock			t (18) = 4.303	0.0009	**
7B	oEPSC amplitude%	D1-MSN: baseline vs. last 5`	Unpaired t test		t (28) = 6.728	<0.0001	***
		D2-MSN: baseline vs. last 5`			t (28) = 1.538	0.1354	ns
7C	D1-MSN oEPSC amplitude%		One-way ANOVA		F (2, 49) = 18.13	<0.0001	***
		Sal vs. BNI	Tukey's multiple comparisons test		t (49) = 7.106	<0.0001	***
		Sal vs. U69			t (49) = 0.059	0.999	ns
		BNI vs. U69			t (49) = 7.171	<0.0001	***
7E	SPT-sucrose preference%		Two-way ANOVA	LTP x BNI	F (1, 20) = 5.151	0.0344	*
				LTP	F (1, 20) = 5.610	0.028	*
				BNI	F (1, 20) = 16.83	0.0006	***
		Ctrl: Sal vs. BNI	Sidak's multiple comparisons test		t (20) = 4.505	0.0013	***
		LTP: Sal vs. BNI			t (20) = 1.296	0.7566	ns
	TST-immobile time		Two-way ANOVA	LTP x BNI	F (1, 20) = 1.310	0.2659	ns
				LTP	F (1, 20) = 11.06	0.0034	**
				BNI	F (1, 20) = 10.76	0.0037	**
		Ctrl: Sal vs. BNI	Sidak's multiple comparisons test		t (20) = 3.129	0.0313	*
		LTP: Sal vs. BNI			t (20) = 1.510	0.6141	ns
	FST-immobile time		Two-way ANOVA	LTP x BNI	F (1, 20) = 0.6350	0.4349	ns
				LTP	F (1, 20) = 18.78	0.0003	**
				BNI	F (1, 20) = 3.118	0.0927	ns
		Ctrl: Sal vs. BNI	Sidak's multiple comparisons test		t (20) = 2.812	0.0413	*
		LTP: Sal vs. BNI			t (20) = 0.685	0.9846	ns
7F	CPP reinstatement score		Two-way ANOVA	LTP x BNI	F (1, 20) = 4.368	0.0496	*
				LTP	F (1, 20) = 28.10	<0.0001	***
				BNI	F (1, 20) = 10.48	0.0041	**
		Ctrl: Sal vs. BNI	Sidak's multiple comparisons test		t (20) = 0.812	0.9644	ns
		LTP: Sal vs. BNI			t (20) = 3.767	0.0072	**
7H	SPT-sucrose preference%	Sal vs. CNO	Unpaired t test		t (22) = 3.806	0.001	**
	TST-immobile time				t (22) = 3.381	0.0027	**
	FST-immobile time				t (22) = 5.461	<0.0001	***
7I	CPP reinstatement score	Sal vs. CNO	Unpaired t test		t (22) = 2.751	0.0117	*
8B	D2-MSN EPSC amplitude (pA)	D1-LTP: Sal vs. BNI	Unpaired t test		t (27) = 1.254	0.2213	ns
	D2-MSN IPSC amplitude (pA)	D1-LTP: Sal vs. BNI			t (27) = 5.521	<0.0001	***
	D2-MSN E/I ratio	D1-LTP: Sal vs. BNI			t (27) = 5.532	<0.0001	***
8D	D1-MSN A/N ratio		Two-way ANOVA	Treatment x DBS	F (1, 48) = 4.381	0.0416	*
				Treatment	F (1, 48) = 13.06	0.0007	**
				DBS	F (1, 48) = 7.153	0.0102	*
		Ctrl: Sal vs. BNI	Sidak's multiple comparisons test		t (48) = 1.064	0.4996	ns
		D1-LTP: Sal vs. BNI			t (48) = 4.080	<0.0001	***
8E	D2-MSN A/N ratio		Two-way ANOVA	Treatment x DBS	F (1, 56) = 3.031	0.0872	ns
				Treatment	F (1, 56) = 1.256	0.2672	ns
				DBS	F (1, 56) = 0.1396	0.7101	ns
8F	D2-MSN EPSC amplitude (pA)	D1-LTP: Sal vs. BNI	Unpaired t test		t (28) = 1.109	0.2767	ns
	D2-MSN IPSC amplitude (pA)	D1-LTP: Sal vs. BNI			t (28) = 5.249	<0.0001	***
	D2-MSN E/I ratio	D1-LTP: Sal vs. BNI			t (28) = 4.176	<0.0001	***
9B	SPT-sucrose preference%		Mixed two-way ANOVA for RM	Treatment x Time	F (2, 33) = 16.09	<0.0001	***
				Treatment	F (2, 33) = 13.76	<0.0001	***
				Time	F (1, 33) = 36.37	<0.0001	***
		Sal: Before vs. After	Sidak's multiple comparisons test		t (33) = 0.3386	0.9818	ns
		noDBS: Before vs. After			t (33) = 2.317	0.0784	ns
		DBS: Before vs. After			t (33) = 8.275	<0.0001	***
	TST-immobile time		Mixed two-way ANOVA for RM	Treatment x Time	F (2, 33) = 3.831	0.0362	*
				Treatment	F (2, 33) = 9.135	0.0007	**
				Time	F (1, 33) = 16.25	0.0003	**
		Sal: Before vs. After	Sidak's multiple comparisons test		t (33) = 0.9971	0.6938	ns
		noDBS: Before vs. After			t (33) = 2.482	0.054	ns
		DBS: Before vs. After			t (33) = 3.526	0.0038	**
	FST-immobile time		Mixed two-way ANOVA for RM	Treatment x Time	F (2, 33) = 11.28	0.0002	**
				Treatment	F (2, 33) = 14.01	<0.0001	***
				Time	F (1, 33) = 31.69	<0.0001	***
		Sal: Before vs. After	Sidak's multiple comparisons test		t (33) = 0.3699	0.9766	ns
		noDBS: Before vs. After			t (33) = 2.608	0.0402	*
		DBS: Before vs. After			t (33) = 7.082	<0.0001	***
9C	NSF-latencty to feed		Mixed two-way ANOVA for RM	Treatment x Time	F (2, 18) = 4.381	0.0418	*
				Treatment	F (2, 18) = 7.2791	0.0297	*
				Time	F (1, 18) = 20.26	0.0003	**
		Sal: Before vs. After	Sidak's multiple comparisons test		t (18) = 0.8295	0.8025	ns
		noDBS: Before vs. After			t (18) = 2.441	0.07223	ns
		DBS: Before vs. After			t (18) = 4.457	0.001	**
9E	CPP reinstatement score		Mixed two-way ANOVA for RM	Treatment x Time	F (2, 46) = 7.721	0.0013	**
				Treatment	F (2, 46) = 6.820	0.0025	**
				Time	F (1, 46) = 62.45	<0.0001	***
		Sal: Before vs. After	Sidak's multiple comparisons test		t (67) = 7.805	<0.0001	***
		noDBS: Before vs. After			t (67) = 4.422	0.0002	**
		DBS: Before vs. After			t (67) = 1.778	0.2264	ns
9F	NAc c-Fos cells		One-way ANOVA		F (2, 26) = 8.643	0.0013	**
		Sal vs. noDBS	Tukey's multiple comparisons test		t (26) = 1.700	0.4628	ns
		Sal vs. DBS			t (26) = 5.827	0.001	**
		noDBS vs. DBS			t (26) = 3.692	0.0381	*
9G	FC-freezing time%	Encoding	One-way ANOVA		F (2, 25) = 0.03836	0.9624	ns
		Recent retrieval			F (2, 25) = 1.862	0.1762	ns
		Remote retrieval			F (2, 25) = 0.5702	0.5726	ns
		Novel context			F (2, 25) = 1.999	0.1565	ns
9H	NOR-discrimination index	2 h	One-way ANOVA		F (2, 33) = 0.8078	0.4545	ns
		24 h			F (2, 33) = 1.186	0.3181	ns
10B	Withdrawal symptoms	Paw tremor: Male	One-way ANOVA		F (2, 33) = 26.90	<0.0001	***
		Sal vs. noDBS	Tukey's multiple comparisons test		t (33) = 4.860	0.0045	**
		Sal vs. DBS			t (33) = 10.37	<0.0001	***
		noDBS vs. DBS			t (33) = 5.506	0.0013	**
		Paw tremor: Female	One-way ANOVA		F (2, 33) = 19.63	<0.0001	***
		Sal vs. noDBS	Tukey's multiple comparisons test		t (33) = 3.016	0.0987	ns
		Sal vs. DBS			t (33) = 8.724	<0.0001	***
		noDBS vs. DBS			t (33) = 5.708	0.0009	**
		Jumps: Male	One-way ANOVA		F (2, 33) = 43.38	<0.0001	***
		Sal vs. noDBS	Tukey's multiple comparisons test		t (33) = 0.8037	0.8378	ns
		Sal vs. DBS			t (33) = 11.79	<0.0001	***
		noDBS vs. DBS			t (33) = 10.98	<0.0001	***
		Jumps: Female	One-way ANOVA		F (2, 33) = 11.38	0.0002	**
		Sal vs. noDBS	Tukey's multiple comparisons test		t (33) = 3.083	0.0896	ns
		Sal vs. DBS			t (33) = 6.739	0.0001	***
		noDBS vs. DBS			t (33) = 3.656	0.0372	*
		Global score: Male	One-way ANOVA		F (2, 33) = 17.99	<0.0001	***
		Sal vs. noDBS	Tukey's multiple comparisons test		t (33) = 3.806	0.0291	*
		Sal vs. DBS			t (33) = 8.469	<0.0001	***
		noDBS vs. DBS			t (33) = 4.663	0.0064	**
		Global score: Female	One-way ANOVA		F (2, 33) = 13.10	<0.0001	***
		Sal vs. noDBS	Tukey's multiple comparisons test		t (33) = 3.229	0.0723	ns
		Sal vs. DBS			t (33) = 7.225	<0.0001	***
		noDBS vs. DBS			t (33) = 3.996	0.0211	*
10C	Depressive behaviors	SPT: Male	One-way ANOVA		F (2, 57) = 6.914	0.002	**
		Sal vs. noDBS	Tukey's multiple comparisons test		t (57) = 0.1534	0.9935	ns
		Sal vs. DBS			t (57) = 4.476	0.0069	**
		noDBS vs. DBS			t (57) = 4.629	0.0051	**
		SPT: Female	One-way ANOVA		F (2, 33) = 9.696	0.0005	**
		Sal vs. noDBS	Tukey's multiple comparisons test		t (33) = 1.490	0.549	ns
		Sal vs. DBS			t (33) = 5.982	0.0005	**
		noDBS vs. DBS			t (33) = 4.491	0.0088	**
		TST: Male	One-way ANOVA		F (2, 57) = 5.424	0.007	**
		Sal vs. noDBS	Tukey's multiple comparisons test		t (57) = 1.002	0.7593	ns
		Sal vs. DBS			t (57) = 4.44	0.0074	**
		noDBS vs. DBS			t (57) = 3.438	0.0472	*
		TST: Female	One-way ANOVA		F (2, 33) = 7.055	0.0028	**
		Sal vs. noDBS	Tukey's multiple comparisons test		t (33) = 1.119	0.7108	ns
		Sal vs. DBS			t (33) = 5.057	0.0031	**
		noDBS vs. DBS			t (33) = 3.938	0.0233	*
		FST: Male	One-way ANOVA		F (2, 57) = 15.09	<0.0001	***
		Sal vs. noDBS	Tukey's multiple comparisons test		t (57) = 0.5329	0.9248	ns
		Sal vs. DBS			t (57) = 6.446	<0.0001	***
		noDBS vs. DBS			t (57) = 6.979	<0.0001	***
		FST: Female	One-way ANOVA		F (2, 33) = 13.44	<0.0001	ns
		Sal vs. noDBS	Tukey's multiple comparisons test		t (33) = 1.094	0.7215	ns
		Sal vs. DBS			t (33) = 6.827	<0.0001	***
		noDBS vs. DBS			t (33) = 5.733	0.0008	**
10D	CPP reinstatement	CPP score: Male	Mixed two-way ANOVA for RM	Treatment x Time	F (3, 44) = 12.68	<0.0001	***
				Treatment	F (3, 44) = 11.73	<0.0001	***
				Time	F (1, 44) = 84.48	<0.0001	***
	Before vs. After	CPP: Sal	Sidak's multiple comparisons test		t (44) = 0.9202	0.8348	ns
		CPP: Mor - Sal			t (44) = 8.125	<0.0001	***
		CPP: Mor - noDBS			t (44) = 7.126	<0.0001	***
		CPP: Mor - DBS			t (44) = 2.212	0.1228	ns
		CPP score: Female	Mixed two-way ANOVA for RM	Treatment x Time	F (3, 44) = 20.65	<0.0001	***
				Treatment	F (3, 44) = 23.51	<0.0001	***
				Time	F (1, 44) = 91.60	<0.0001	***
	Before vs. After	CPP: Sal	Sidak's multiple comparisons test		t (44) = 0.0725	>0.9999	ns
		CPP: Mor - Sal			t (44) = 9.544	<0.0001	***
		CPP: Mor - noDBS			t (44) = 7.638	<0.0001	***
		CPP: Mor - DBS			t (44) = 2.033	0.1791	ns

## Sheet: Supplementary data statistics
Figure	Measure	Comparisons	Analysis	Effect	Test details	P value	Significance
S1B	Body weight		Mixed two-way ANOVA for RM	Interaction	F (14, 2865) = 2.402	0.0024	**
				Time	F (14, 2865) = 159.0	<0.0001	***
				Mor	F (1, 2865) = 67.05	<0.0001	***
		Sal vs. Mor: -6 (day)	Sidak's multiple comparisons test		t (2865) = 0.08906	>0.9999	ns
		-5 (day)			t (2865) = 0.4104	>0.9999	ns
		-4 (day)			t (2865) = 1.224	0.9765	ns
		-3 (day)			t (2865) = 2.691	0.1022	*
		-2 (day)			t (2865) = 3.489	0.0074	**
		-1 (day)			t (2865) = 3.314	0.0139	*
		0 (day)			t (2865) = 4.121	0.0006	**
		1 (day)			t (2865) = 4.243	0.0003	**
		2 (day)			t (2865) = 4.646	<0.0001	***
		7 (day)			t (2865) = 2.472	0.1846	ns
		14 (day)			t (2865) = 1.670	0.7763	ns
		21 (day)			t (2865) = 1.314	0.9568	ns
		28 (day)			t (2865) = 0.8221	0.9996	ns
		35 (day)			t (2865) = 0.6505	>0.9999	ns
		42 (day)			t (2865) = 0.5576	>0.9999	ns
S1C	EPM	Open arm time%	Mixed two-way ANOVA for RM	Interaction	F (2, 382) = 15.93	<0.0001	***
				Time	F (2.000, 381.9) = 13.61	<0.0001	***
				Mor	F (1, 191) = 31.52	<0.0001	***
		Sal vs. Mor: 1 wk	Sidak's multiple comparisons test		t (120.7) = 7.535	<0.0001	***
		4 wk			t (114.1) = 0.4476	0.9591	ns
		6 wk			t (115.1) = 2.325	0.064	ns
		Open arm entries	Mixed two-way ANOVA for RM	Interaction	F (2, 382) = 16.93	<0.0001	***
				Time	F (1.924, 367.4) = 2.729	0.0588	ns
				Mor	F (1, 191) = 5.529	0.0197	*
		Sal vs. Mor: 1 wk	Sidak's multiple comparisons test		t (182.1) = 9.370	<0.0001	***
		4 wk			t (180.1) = 0.3189	0.9844	ns
		6 wk			t (180.7) = 2.143	0.097	ns
		Closed arm entries	Mixed two-way ANOVA for RM	Interaction	F (2, 382) = 8.481	0.0002	**
				Time	F (1.990, 380.2) = 4.680	0.0099	**
				Mor	F (1, 191) = 1.937	0.1657	ns
		Sal vs. Mor: 1 wk	Sidak's multiple comparisons test		t (160.3) = 3.295	0.0036	**
		4 wk			t (121.8) = 2.328	0.0633	ns
		6 wk			t (105.4) = 1.539	0.334	ns
S1D	OFT	Center time (s)	Mixed two-way ANOVA for RM	Interaction	F (2, 382) = 2.638	0.0728	ns
				Time	F (1.757, 335.7) = 8.355	0.0005	**
				Mor	F (1, 191) = 22.95	<0.0001	***
		Sal vs. Mor: 1 wk	Sidak's multiple comparisons test		t (137.7) = 6.072	<0.0001	***
		4 wk			t (158.1) = 2.145	0.0971	ns
		6 wk			t (164.9) = 2.105	0.1064	ns
		Total distance (cm)	Mixed two-way ANOVA for RM	Interaction	F (2, 382) = 0.5963	0.5514	ns
				Time	F (1.986, 379.2) = 4.633	0.0104	*
				Mor	F (1, 191) = 4.419	0.0368	*
		Sal vs. Mor: 1 wk	Sidak's multiple comparisons test		t (109.9) = 1.435	0.3945	ns
		4 wk			t (95.8) = 0.6569	0.8844	ns
		6 wk			t (97.6) = 1.903	0.1694	ns
S1F	SPT-Sucrose preference%	Sal vs. Mor	Unpaired t test		t (52) = 3.099	0.0031	**
	TST-Immobile time (s)				t (52) = 3.449	0.0011	**
	FST-Immobile time (s)				t (52) = 4.023	<0.0001	***
S1G	EPM-Open arm time%	Sal vs. Mor	Unpaired t test		t (52) = 1.076	0.2871	ns
	OFT-Center time (s)%				t (52) = 0.8208	0.4155	ns
S1H	Correlation analysis	Mor-nD: SPT × EPM	Pearson r		r = 0.3886	0.2376	ns
		Mor-D: SPT × EPM			r = 0.3732	0.2583	ns
		Mor-nD: TST × EPM			r = 0.2855	0.3947	ns
		Mor-D: TST × EPM			r = 0.48	0.1351	ns
		Mor-nD: FST × EPM			r = 0.01103	0.9743	ns
		Mor-D: FST × EPM			r = 0.4691	0.1455	ns
S2D	c-Fos+FG / FG cells (%)	mPFC	One-way ANOVA		F (2, 14) = 2.768	0.0971	ns
		vHip	One-way ANOVA		F (2, 14) = 0.3637	0.7015	ns
S3B	Depressive behaviors	SPT	Two-way ANOVA	Interaction	F (1, 80) = 0.01547	0.9013	ns
				Time	F (1, 80) = 16.24	<0.0001	***
				ChR2	F (1, 80) = 0.3350	0.5643	ns
		TST	Two-way ANOVA	Interaction	F (1, 80) = 5.181	0.0255	*
				Time	F (1, 80) = 49.26	<0.0001	***
				ChR2	F (1, 80) = 0.5107	0.4769	ns
		FST	Two-way ANOVA	Interaction	F (1, 80) = 0.2384	0.6267	ns
				Time	F (1, 80) = 66.95	<0.0001	***
				ChR2	F (1, 80) = 0.1852	0.6681	ns
S4B	Opioid receptor expression	MOR	One-way ANOVA		F (2, 15) = 6.394	0.0098	**
		Sal vs. Mor-nD	Tukey's multiple comparisons test		t (15) = 4.747	0.0113	*
		Sal vs. Mor-D			t (15) = 3.883	0.0377	*
		Mor-nD vs. Mor-D			t (15) = 0.8640	0.8164	ns
		DOR	One-way ANOVA		F (2, 15) = 2.563	0.1102	ns
		KOR	One-way ANOVA		F (2, 15) = 12.00	0.0008	**
		Sal vs. Mor-nD	Tukey's multiple comparisons test		t (15) = 0.7744	0.8343	ns
		Sal vs. Mor-D			t (15) = 4.576	0.0011	**
		Mor-nD vs. Mor-D			t (15) = 3.801	0.0052	**
S4C	Pdyn mRNA		One-way ANOVA		F (2, 21) = 24.70	<0.0001	***
		Sal vs. Mor-nD	Tukey's multiple comparisons test		t (21) = 1.995	0.1672	ns
		Sal vs. Mor-D			t (21) = 6.834	<0.0001	***
		Mor-nD vs. Mor-D			t (21) = 4.839	<0.0001	***
	PDYN protein		One-way ANOVA		F (2, 21) = 12.26	0.0003	**
		Sal vs. Mor-nD	Tukey's multiple comparisons test		t (21) = 1.648	0.305	ns
		Sal vs. Mor-D			t (21) = 4.868	<0.0001	***
		Mor-nD vs. Mor-D			t (21) = 3.220	0.0123	*
S5A	oEPSC%	oHFS: baseline vs. Last 5`	Paired t test		t (6) = 0.9245	0.3909	ns
		oPSD: baseline vs. Last 5`			t (8) = 0.0657	0.9492	ns
S5B	D1-MSN oEPSC%	U69 pretreated: Last 5`	One-way ANOVA		F (2, 42) = 39.79	<0.0001	***
		Sal vs. Mor-nD	Tukey's multiple comparisons test		t (42) = 1.974	0.3522	ns
		Sal vs. Mor-D			t (42) = 9.804	<0.0001	***
		Mor-nD vs. Mor-D			t (42) = 11.78	<0.0001	***
S5C	D1-MSN oEPSC%	BNI pretreated: Last 5`	One-way ANOVA		F (2, 49) = 54.47	<0.0001	***
		Sal vs. Mor-nD	Tukey's multiple comparisons test		t (49) = 0.7222	0.8665	ns
		Sal vs. Mor-D			t (49) = 12.22	<0.0001	***
		Mor-nD vs. Mor-D			t (49) = 12.52	<0.0001	***
S5D	D1-MSN oEPSC%	Mor-nD: Last 5`	One-way ANOVA		F (2, 41) = 2.143	0.1302	ns
S6A	AMPA/NMDA ratio	NAc D1-MSN	Two-way ANOVA	Interaction	F (3, 88) = 1.653	0.1829	ns
				Treat	F (3, 88) = 4.591	0.0049	**
				DBS	F (1, 88) = 10.93	0.0014	**
		Sal: noDBS vs. DBS	Sidak's multiple comparisons test		t (88) = 0.4067	0.9902	ns
		BNI: noDBS vs. DBS			t (88) = 1.209	0.6485	ns
		SKF: noDBS vs. DBS			t (88) = 1.570	0.4002	ns
		BNI+SKF: noDBS vs. DBS			t (88) = 3.578	0.0023	**
		NAc D2-MSN	Two-way ANOVA	Interaction	F (3, 112) = 1.477	0.2247	ns
				Treat	F (3, 112) = 1.343	0.2642	ns
				DBS	F (1, 112) = 1.447	0.2316	ns
S7A	Male: NSF	Latency to feed (s)	One-way ANOVA		F (2, 42) = 49.10	<0.0001	***
		Sal vs. noDBS	Tukey's multiple comparisons test		t (42) = 2.434	0.2092	ns
		Sal vs. DBS			t (42) = 13.17	<0.0001	***
		noDBS vs. DBS			t (42) = 10.74	<0.0001	***
		Food consunmption (mg/kg)	One-way ANOVA		F (2, 42) = 1.028	0.3665	ns
	Female: NSF	Latency to feed (s)	One-way ANOVA		F (2, 33) = 6.920	0.0031	**
		Sal vs. noDBS	Tukey's multiple comparisons test		t (33) = 0.5811	0.9114	ns
		Sal vs. DBS			t (33) = 4.819	0.0048	**
		noDBS vs. DBS			t (33) = 4.238	0.0139	*
		Food consunmption (mg/kg)	One-way ANOVA		F (2, 33) = 0.06964	0.9329	ns
S7C	Male: CPP score (s)	Pre-test	One-way ANOVA		F (3, 44) = 0.06349	0.9788	ns
		Expression	One-way ANOVA		F (3, 44) = 76.31	<0.0001	***
		CPP:Sal vs. CPP:Mor+Sal	Dunnett's multiple comparisons test		t (44) = 11.83	<0.0001	***
		CPP:Sal vs. CPP:Mor+noDBS			t (44) = 12.54	<0.0001	***
		CPP:Sal vs. CPP:Mor+DBS			t (44) = 12.64	<0.0001	***
		Extinction	One-way ANOVA		F (3, 44) = 1.598	0.2034	ns
	Female: CPP score (s)	Pre-test	One-way ANOVA		F (3, 44) = 0.2042	0.893	ns
		Expression	One-way ANOVA		F (3, 44) = 75.27	<0.0001	***
		CPP:Sal vs. CPP:Mor+Sal	Dunnett's multiple comparisons test		t (44) = 13.37	<0.0001	***
		CPP:Sal vs. CPP:Mor+noDBS			t (44) = 11.27	<0.0001	***
		CPP:Sal vs. CPP:Mor+DBS			t (44) = 11.79	<0.0001	***
		Extinction	One-way ANOVA		F (3, 44) = 2.056	0.1199	ns
S7D	Male: CPP score (s)	Mor priming	One-way ANOVA		F (3, 44) = 31.26	<0.0001	***
		CPP:Sal vs. CPP:Mor+Sal	Dunnett's multiple comparisons test		t (44) = 7.531	<0.0001	***
		CPP:Sal vs. CPP:Mor+noDBS			t (44) = 7.930	<0.0001	***
		CPP:Sal vs. CPP:Mor+DBS			t (44) = 8.201	<0.0001	***
	Female: CPP score (s)	Mor priming	One-way ANOVA		F (3, 44) = 13.79	<0.0001	***
		CPP:Sal vs. CPP:Mor+Sal	Dunnett's multiple comparisons test		t (44) = 5.177	<0.0001	***
		CPP:Sal vs. CPP:Mor+noDBS			t (44) = 5.737	<0.0001	***
		CPP:Sal vs. CPP:Mor+DBS			t (44) = 4.590	0.0001	**
